# Supplementary material for: Developing an interpretable machine learning predictive model of chronic obstructive pulmonary disease by serum PFAS concentration
Source: Front Public Health. 2025 Jul 10;13:1602566. doi: 10.3389/fpubh.2025.1602566 (PMC12287074; doi:10.3389/fpubh.2025.1602566)
Supplement: Supplementary file 1 [file Table_1.xlsx]

## Sheet: Sheet1
Table S1. Hyperparameters for 9 ML models.
Model	Hyperparameter
RF	max_depth: 2, min_samples_leaf: 1, min_samples_split: 2, n_estimators: 250
SVM	C: 0.1, gamma: 1, kernel: 'linear'
DT	criterion: 'gini', max_depth: 3, max_features: 'sqrt', min_samples_leaf: 1, min_samples_split: 5
KNN	metric: 'euclidean', n_neighbors: 11, weights: 'uniform'
MLP	activation: 'tanh', alpha: 0.0001, hidden_layer_sizes: (100, ), learning_rate: 'adaptive', solver: 'sgd'
VC	lr__C: 0.1, rf__n_estimators: 50, svc__C: 0.1
LGB	max_depth: 3, n_estimators: 100, num_leaves: 31
CB	depth: 6, iterations: 200, l2_leaf_reg: 1
XGB	max_depth: 7, min_child_weight: 1, n_estimators: 100
